# Supplementary material for: Downregulation of RhoA/ROCK1/YAP/F-actin causing decreased aortic smooth muscle cell stiffness promotes aortic dissection formation
Source: Life Metab. 2024 Jun 3;3(5):loae022. doi: 10.1093/lifemeta/loae022 (PMC11749839; doi:10.1093/lifemeta/loae022)
Supplement: loae022_suppl_Supplementary_Material [file loae022_suppl_Supplementary_Material.zip]

Archive with 3 entries (2 files):
- loae022_suppl_Supplementary_material/
- loae022_suppl_Supplementary_material/supplementary_information - tu.pdf
- loae022_suppl_Supplementary_material/Supplementary_table S1 - tu.xlsx
