# Supplementary material for: Downregulation of RhoA/ROCK1/YAP/F-actin causing decreased aortic smooth muscle cell stiffness promotes aortic dissection formation
Source: Life Metab. 2024 Jun 3;3(5):loae022. doi: 10.1093/lifemeta/loae022 (PMC11749839; doi:10.1093/lifemeta/loae022)
Supplement: loae022_suppl_Supplementary_Material [file loae022_suppl_Supplementary_Material.zip › loae022_suppl_Supplementary_material/Supplementary_table S1 - tu.xlsx]

## Sheet: Follow-up of animal models
mice ID	Cage	Sex	Group	Body weight at 4 weeks （g）	Body weight at 8 weeks （g）	date of death	remarks
				20230324	20230421				date	day
1	1	♂	BAPN	14.51	23.71		0.25%BAPN		20230324	0
2		♂		13.54		20230416			20230325	1
3		♂		16.08	22.56				20230326	2
4		♂		14.78		20230408			20230327	3
5		♂		18.96	23.8				20230328	4
6		♂		13.42		20230421			20230329	5
				20230324	20230421				20230330	6
7	2	♂	BAPN	11.95		20230412	0.25%BAPN		20230331	7
8		♂		16.11	25.31				20230401	8
9		♂		13.7	24.43				20230402	9
10		♂		17.42	25.75				20230403	10
11		♂		14.6	25.5				20230404	11
12		♂		12.63		20230407			20230405	12
				20230324	20230421				20230406	13
13	3	♂	BAPN+Faudil	14.5		20230421	0.25%BAPN+150mg/kg/day Fasudil (start from one week)		20230407	14
14		♂		15.18	20.95				20230408	15
15		♂		12.61		20230407			20230409	16
16		♂		13.53	21.19				20230410	17
17		♂		14.57		20230407			20230411	18
18		♂		12.2	20.49				20230412	19
				20230324	20230421				20230413	20
19	4	♂	BAPN+Faudil	11.62		20230327	0.25%BAPN+150mg/kg/day Fasudil (start from one week)		20230414	21
20		♂		13.73		20230411			20230415	22
21		♂		13.27		20230416			20230416	23
22		♂		10.94		20230402			20230417	24
23		♂		16.73		20230421			20230418	25
24		♂		14.16		20230414			20230419	26
				20230324	20230421				20230420	27
25	5	♂	Fasudil	15.42	20.08		150mg/kg/day Fasudil		20230421	28
26		♂		12.64	21.74
27		♂		15.3	21.22
28		♂		14.44	21.14
29		♂		14.74	20.62
				20230324	20230421
30	6	♂	Fasudil	13.56	19.92		150mg/kg/day Fasudil
31		♂		16.49	23.12
32		♂		14.25	22.74
33		♂		16.34	21.74
34		♂		16.67	20.77
				20230324	20230421
35	7	♂	control	13.17	24.82		distill water
36		♂		11.49	21.81
37		♂		11.97	22.02
38		♂		9.88	21.4
39		♂		12.96	21.95
				20230324	20230421
40	8	♂	control	12.12	22.89		distill water
41		♂		13.47	25.58
42		♂		12.93	22.02
43		♂		9.5	21.19
44		♂		12.12	22.19
45		♂		12.24	23.27
